# Supplementary material for: Enhancing Perovskite Solar Cell Performance through Propylamine Hydroiodide Passivation
Source: Nanomaterials (Basel). 2024 Aug 29;14(17):1416. doi: 10.3390/nano14171416 (PMC11397452; doi:10.3390/nano14171416)
Supplement: Supplementary file 1 [file nanomaterials-14-01416-s001.zip]

Archive with 1 entries (1 files):
- nanomaterials-3081091-supplementary.pdf
